# Supplementary material for: Interpreting Emotions From Women With Covered Faces: A Comparison Between a Middle Eastern and Western-European Sample
Source: Front Psychol. 2021 May 7;12:620632. doi: 10.3389/fpsyg.2021.620632 (PMC8137903; doi:10.3389/fpsyg.2021.620632)
Supplement: Supplementary Table 1 — All ratings (congruent and incongruent). [file Data_Sheet_1.xlsx]

## Sheet: Sheet1
		UAE
Expressed emotion	Face coverage	disappointment	anger	surprise	happy	sadness	shame
Anger	Full Face	4.5625	4.76786	3.46429	1.45536	3.28571	2.34821
	Partial	4.43548	3	3.89516	2.71774	2.67742	2.78226
	Niqab	4.67742	2.87097	3.69355	2.71774	3.04839	3
Neutral	Full Face	3.54464	2.13393	2	1.96429	3.71429	3.08929
	Partial	3.37097	2.00806	2.49194	1.75806	3.59677	2.78226
	Niqab	3.31707	1.97561	1.86992	2.00813	3.35772	2.76423
Happy	Full Face	1.97321	1.74107	3.83036	4.59821	1.73214	1.78571
	Partial	2.45968	2.00806	3.25	3.04032	2.29032	1.90323
	Niqab	3.33065	2.10484	3.75806	2.66129	2.94355	2.54032
Shame	Full Face	3.83036	2.16216	2.99107	2.9375	3.01786	4.08929
	Partial	5.05645	2.34677	2.58871	1.28226	4.22581	4.77419
	Niqab	5.33065	2.62097	2.84677	1.42742	5.00806	4.45968
		Dutch
Expressed emotion	Face coverage	disappointment	anger	surprise	happy	sadness	shame
Anger	Full Face	4.79348	5.06522	3.22826	1.86957	3.33696	2.48913
	Partial	4.6875	3.57292	2.98958	3.09375	2.94792	2.86458
	Niqab	4.30233	2.89535	2.47674	2.7907	3.17442	2.97674
Neutral	Full Face	3.69565	1.97826	2.20652	2.71739	3.81522	2.71739
	Partial	3.64583	2.13542	2.59375	2.54167	3.64583	2.89583
	Niqab	3	2.13953	1.90698	2.51163	3.19767	3
Happy	Full Face	1.77174	1.42391	4	5.5	1.52174	1.93478
	Partial	2.52083	2.05208	3.82292	3.91667	2.17708	2.375
	Niqab	2.9186	2.09302	3.74419	3.02326	2.67442	2.46512
Shame	Full Face	3.58696	1.98913	3.02174	3.40217	3.1087	4.83696
	Partial	4.69792	2.72917	2.33333	1.77083	4.11458	4.54167
	Niqab	4.88372	2.53488	2.18605	1.34884	4.80233	4.53488
		UAE minus Dutch
Expressed emotion	Face coverage	disappointment	anger	surprise	happy	sadness	shame
Anger	Full Face	-0.230978	-0.29736	0.236025	-0.414208	-0.0512422	-0.140916
	Partial	-0.252016	-0.572917	0.905578	-0.376008	-0.270497	-0.0823253
	Niqab	0.375094	-0.0243811	1.2168	-0.0729557	-0.126032	0.0232558
Neutral	Full Face	-0.151009	0.155668	-0.206522	-0.753106	-0.100932	0.371894
	Partial	-0.274866	-0.127352	-0.101815	-0.783602	-0.0490591	-0.113575
	Niqab	0.317073	-0.163925	-0.037058	-0.503498	0.160049	-0.235772
Happy	Full Face	0.201475	0.317158	-0.169643	-0.901786	0.210404	-0.149068
	Partial	-0.0611559	-0.0440188	-0.572917	-0.876344	0.113239	-0.471774
	Niqab	0.412041	0.0118155	0.0138785	-0.361965	0.26913	0.0752063
Shame	Full Face	0.243401	0.173032	-0.0306677	-0.464674	-0.0908385	-0.747671
	Partial	0.358535	-0.382392	0.255376	-0.488575	0.111223	0.232527
	Niqab	0.446924	0.086084	0.660728	0.0785821	0.205739	-0.0752063
		Full face minus partial face
Expressed emotion		disappointment	anger	surprise	happy	sadness	shame
Anger	UAE	0.00604839	1.83237	-0.330069	-1.26238	0.422811	-0.542915
	Dutch	0	1.13611	0.64795	0.339706	-0.546901	0.0175156
Neutral	UAE	0.200622	0.142091	-0.180927	0.0811884	0.237037	0.316043
	Dutch	0.372736	-0.159215	-0.0438416	0.190744	0.393464	-0.230525
Happy	UAE	-0.921947	-0.31538	0.326325	1.74741	-0.884793	-0.43606
	Dutch	-0.94798	-0.64864	0.216449	2.03004	-0.904012	-0.485276
Shame	UAE	-1.36319	-0.321709	0.273329	1.58266	-1.59908	-0.52765
	Dutch	-1.20386	-0.642895	0.762049	1.84234	-1.34976	0.298681
		Black bars minus niqab
Expressed emotion		disappointment	anger	surprise	happy	sadness	shame
Anger	UAE	-0.241935	0.129032	0.201613	0	-0.370968	-0.217742
	Dutch	0.385174	0.677568	0.512839	0.303052	-0.226502	-0.112161
Neutral	UAE	0.0538946	0.0324548	0.622017	-0.250066	0.239051	0.0180304
	Dutch	0.645833	-0.00411822	0.686773	0.0300388	0.448159	-0.104167
Happy	UAE	-0.870968	-0.0967742	-0.508065	0.379032	-0.653226	-0.637097
	Dutch	-0.397771	-0.0409399	0.0787306	0.893411	-0.497335	-0.0901163
Shame	UAE	-0.274194	-0.274194	-0.258065	-0.145161	-0.782258	0.314516
	Dutch	-0.185804	0.194283	0.147287	0.421996	-0.687742	0.00678295
